# Supplementary material for: Neobythites nanhaiensis sp. nov. (Ophidiidae, Ophidiiformes) from the South China Sea, with morphology, mitogenome, and its phylogenetic position
Source: Zookeys. 2026 Feb 13;1269:107–28. doi: 10.3897/zookeys.1269.175603 (PMC12924049; doi:10.3897/zookeys.1269.175603)
Supplement: XML Treatment for Neobythites nanhaiensis [file zookeys.1269.175603-treatment1.xml]

<!DOCTYPE tp:taxon-treatment
  PUBLIC "-//TaxonX//DTD Taxonomic Treatment Publishing DTD v0 20100105//EN" "tax-treatment-NSO.dtd">
<tp:taxon-treatment xmlns:tp="http://www.plazi.org/taxpub"><tp:treatment-meta><kwd-group><label>Taxon classification</label><kwd>
              <named-content content-type="kingdom">Animalia</named-content>
            </kwd><kwd>
              <named-content content-type="order">Ophidiiformes</named-content>
            </kwd><kwd>
              <named-content content-type="family">Ophidiidae</named-content>
            </kwd></kwd-group><mixed-citation publication-type="journal"><person-group><name><surname>Chen</surname><given-names>Jia-Jie</given-names></name><name><surname>Zhao</surname><given-names>Bei-Jia</given-names></name><name><surname>Yang</surname><given-names>Ning-Ya</given-names></name><name><surname>Zhang</surname><given-names>Hui</given-names></name><name><surname>He</surname><given-names>You</given-names></name><name><surname>Zhang</surname><given-names>Han-Ye</given-names></name><name><surname>Wang</surname><given-names>Xiao-Dong</given-names></name><name><surname>Zhong</surname><given-names>Jun-Sheng</given-names></name></person-group><article-title><italic><tp:taxon-name><tp:taxon-name-part taxon-name-part-type="genus" reg="Neobythites">Neobythites</tp:taxon-name-part> <tp:taxon-name-part taxon-name-part-type="species" reg="nanhaiensis">nanhaiensis</tp:taxon-name-part></tp:taxon-name></italic> sp. nov. (<tp:taxon-name><tp:taxon-name-part taxon-name-part-type="family" reg="Ophidiidae">Ophidiidae</tp:taxon-name-part></tp:taxon-name>, <tp:taxon-name><tp:taxon-name-part taxon-name-part-type="order" reg="Ophidiiformes">Ophidiiformes</tp:taxon-name-part></tp:taxon-name>) from the South China Sea, with morphology, mitogenome, and its phylogenetic position</article-title><source>Zookeys</source><day>13</day><month>02</month><year>2026</year><volume>1269</volume><fpage>107</fpage><lpage>128</lpage><pub-id pub-id-type="doi">10.3897/zookeys.1269.175603</pub-id></mixed-citation></tp:treatment-meta><tp:nomenclature><tp:taxon-name><object-id xmlns:xlink="http://www.w3.org/1999/xlink" content-type="arpha" xlink:type="simple">2A1B3826-5722-5186-B853-750775B00D55</object-id>
                		<tp:taxon-name-part taxon-name-part-type="genus" reg="Neobythites">Neobythites</tp:taxon-name-part> <tp:taxon-name-part taxon-name-part-type="species" reg="nanhaiensis">nanhaiensis</tp:taxon-name-part>
                	
                		<object-id xmlns:xlink="http://www.w3.org/1999/xlink" content-type="zoobank" xlink:type="simple">https://zoobank.org/C801EF1D-0B53-4948-8215-041B2FF36D5A</object-id>
                	</tp:taxon-name><tp:taxon-status xmlns:xlink="http://www.w3.org/1999/xlink" xlink:type="simple">sp. nov.</tp:taxon-status><xref ref-type="fig" rid="F1">Figs 1</xref><xref ref-type="fig" rid="F2">, 2</xref></tp:nomenclature><tp:treatment-sec sec-type=""><title> </title><p>English name: South China Sea cusk</p><p>Chinese name: 南海新鼬鳚</p></tp:treatment-sec><tp:treatment-sec sec-type="Type material"><title>Type material.</title><p><bold><italic>Holotype</italic></bold> • <abbrev xmlns:xlink="http://www.w3.org/1999/xlink" content-type="institution" xlink:title="East China Sea Fisheries Research Institute" xlink:type="simple">ECSFRI</abbrev> 28760, 135.70 mm <abbrev xmlns:xlink="http://www.w3.org/1999/xlink" xlink:title="Standard length" xlink:type="simple">SL</abbrev>, sex uncertain, South China Sea, near Nan’an Reef (<named-content xmlns:xlink="http://www.w3.org/1999/xlink" content-type="dwc:verbatimCoordinates" xlink:type="simple">5°23.08'N, 112°11.41'E</named-content>), depth 400 m, collected by trawling by Bei-Jia Zhao in March 2025 (Fig. <xref ref-type="fig" rid="F1">1</xref>). <bold><italic>Paratypes</italic></bold> • <abbrev xmlns:xlink="http://www.w3.org/1999/xlink" content-type="institution" xlink:title="East China Sea Fisheries Research Institute" xlink:type="simple">ECSFRI</abbrev> 28757, 119.52 mm <abbrev xmlns:xlink="http://www.w3.org/1999/xlink" xlink:title="Standard length" xlink:type="simple">SL</abbrev>; <abbrev xmlns:xlink="http://www.w3.org/1999/xlink" content-type="institution" xlink:title="East China Sea Fisheries Research Institute" xlink:type="simple">ECSFRI</abbrev> 28758, 121.26 mm <abbrev xmlns:xlink="http://www.w3.org/1999/xlink" xlink:title="Standard length" xlink:type="simple">SL</abbrev>; <abbrev xmlns:xlink="http://www.w3.org/1999/xlink" content-type="institution" xlink:title="East China Sea Fisheries Research Institute" xlink:type="simple">ECSFRI</abbrev> 28759, 144.51 mm <abbrev xmlns:xlink="http://www.w3.org/1999/xlink" xlink:title="Standard length" xlink:type="simple">SL</abbrev>; <abbrev xmlns:xlink="http://www.w3.org/1999/xlink" content-type="institution" xlink:title="East China Sea Fisheries Research Institute" xlink:type="simple">ECSFRI</abbrev> 28765, 106.32 mm <abbrev xmlns:xlink="http://www.w3.org/1999/xlink" xlink:title="Standard length" xlink:type="simple">SL</abbrev>; <abbrev xmlns:xlink="http://www.w3.org/1999/xlink" content-type="institution" xlink:title="East China Sea Fisheries Research Institute" xlink:type="simple">ECSFRI</abbrev> 28843, 133.65 mm <abbrev xmlns:xlink="http://www.w3.org/1999/xlink" xlink:title="Standard length" xlink:type="simple">SL</abbrev>, female; <abbrev xmlns:xlink="http://www.w3.org/1999/xlink" content-type="institution" xlink:title="East China Sea Fisheries Research Institute" xlink:type="simple">ECSFRI</abbrev> 28844, 142.56 mm <abbrev xmlns:xlink="http://www.w3.org/1999/xlink" xlink:title="Standard length" xlink:type="simple">SL</abbrev>, male; <abbrev xmlns:xlink="http://www.w3.org/1999/xlink" content-type="institution" xlink:title="East China Sea Fisheries Research Institute" xlink:type="simple">ECSFRI</abbrev> 28845, 132.23 mm <abbrev xmlns:xlink="http://www.w3.org/1999/xlink" xlink:title="Standard length" xlink:type="simple">SL</abbrev>, female; <abbrev xmlns:xlink="http://www.w3.org/1999/xlink" content-type="institution" xlink:title="East China Sea Fisheries Research Institute" xlink:type="simple">ECSFRI</abbrev> 28846, 117.43 mm <abbrev xmlns:xlink="http://www.w3.org/1999/xlink" xlink:title="Standard length" xlink:type="simple">SL</abbrev>, female; <abbrev xmlns:xlink="http://www.w3.org/1999/xlink" content-type="institution" xlink:title="East China Sea Fisheries Research Institute" xlink:type="simple">ECSFRI</abbrev> 28847, 126.42 mm <abbrev xmlns:xlink="http://www.w3.org/1999/xlink" xlink:title="Standard length" xlink:type="simple">SL</abbrev>, female; <abbrev xmlns:xlink="http://www.w3.org/1999/xlink" content-type="institution" xlink:title="East China Sea Fisheries Research Institute" xlink:type="simple">ECSFRI</abbrev> 28848, 122.42 mm <abbrev xmlns:xlink="http://www.w3.org/1999/xlink" xlink:title="Standard length" xlink:type="simple">SL</abbrev>, female; <abbrev xmlns:xlink="http://www.w3.org/1999/xlink" content-type="institution" xlink:title="East China Sea Fisheries Research Institute" xlink:type="simple">ECSFRI</abbrev> 28849, 114.73 mm <abbrev xmlns:xlink="http://www.w3.org/1999/xlink" xlink:title="Standard length" xlink:type="simple">SL</abbrev>, female (cleared and stained); <abbrev xmlns:xlink="http://www.w3.org/1999/xlink" content-type="institution" xlink:title="East China Sea Fisheries Research Institute" xlink:type="simple">ECSFRI</abbrev> 28850, 118.44 mm <abbrev xmlns:xlink="http://www.w3.org/1999/xlink" xlink:title="Standard length" xlink:type="simple">SL</abbrev>; <abbrev xmlns:xlink="http://www.w3.org/1999/xlink" content-type="institution" xlink:title="East China Sea Fisheries Research Institute" xlink:type="simple">ECSFRI</abbrev> 28851, 106.29 mm <abbrev xmlns:xlink="http://www.w3.org/1999/xlink" xlink:title="Standard length" xlink:type="simple">SL</abbrev>, female. All collected with holotype. Sex uncertain except where noted (Fig. <xref ref-type="fig" rid="F2">2</xref>).</p><fig id="F1" position="float" orientation="portrait"><object-id xmlns:xlink="http://www.w3.org/1999/xlink" content-type="doi" xlink:type="simple">10.3897/zookeys.1269.175603.figure1</object-id><object-id xmlns:xlink="http://www.w3.org/1999/xlink" content-type="zenodo_dep_id" xlink:type="simple">0</object-id><object-id xmlns:xlink="http://www.w3.org/1999/xlink" content-type="arpha" xlink:type="simple">4FFC4C99-8451-5E21-9D94-5DB3E8369748</object-id><label>Figure 1.</label><caption><p>Holotype of <italic><tp:taxon-name><tp:taxon-name-part taxon-name-part-type="genus" reg="Neobythites">Neobythites</tp:taxon-name-part> <tp:taxon-name-part taxon-name-part-type="species" reg="nanhaiensis">nanhaiensis</tp:taxon-name-part></tp:taxon-name></italic> sp. nov., <abbrev xmlns:xlink="http://www.w3.org/1999/xlink" content-type="institution" xlink:title="East China Sea Fisheries Research Institute" xlink:type="simple">ECSFRI</abbrev> 28760, 135.70 mm <abbrev xmlns:xlink="http://www.w3.org/1999/xlink" xlink:title="Standard length" xlink:type="simple">SL</abbrev>. <bold>A</bold>. Fresh coloration; <bold>B</bold>. Illustration; <bold>C</bold>. X-ray photograph (composite image). Scale bars: 10 mm.</p></caption><graphic xmlns:xlink="http://www.w3.org/1999/xlink" xlink:href="zookeys-1269-107_article-175603__-g001.jpg" id="oo_1538423.jpg" position="float" orientation="portrait" xlink:type="simple"><uri content-type="original_file" xlink:type="simple">https://binary.pensoft.net/fig/1538423</uri></graphic></fig><fig id="F2" position="float" orientation="portrait"><object-id xmlns:xlink="http://www.w3.org/1999/xlink" content-type="doi" xlink:type="simple">10.3897/zookeys.1269.175603.figure2</object-id><object-id xmlns:xlink="http://www.w3.org/1999/xlink" content-type="zenodo_dep_id" xlink:type="simple">0</object-id><object-id xmlns:xlink="http://www.w3.org/1999/xlink" content-type="arpha" xlink:type="simple">43E8B55B-F373-5194-B44A-7A720CE482E4</object-id><label>Figure 2.</label><caption><p>Fresh coloration of paratypes of <italic><tp:taxon-name><tp:taxon-name-part taxon-name-part-type="genus" reg="Neobythites">Neobythites</tp:taxon-name-part> <tp:taxon-name-part taxon-name-part-type="species" reg="nanhaiensis">nanhaiensis</tp:taxon-name-part></tp:taxon-name></italic> sp. nov. (all in left lateral view unless specified). <bold>A</bold>. <abbrev xmlns:xlink="http://www.w3.org/1999/xlink" content-type="institution" xlink:title="East China Sea Fisheries Research Institute" xlink:type="simple">ECSFRI</abbrev> 28757, 119.52 mm <abbrev xmlns:xlink="http://www.w3.org/1999/xlink" xlink:title="Standard length" xlink:type="simple">SL</abbrev>; <bold>B</bold>. <abbrev xmlns:xlink="http://www.w3.org/1999/xlink" content-type="institution" xlink:title="East China Sea Fisheries Research Institute" xlink:type="simple">ECSFRI</abbrev> 28758, 121.26 mm <abbrev xmlns:xlink="http://www.w3.org/1999/xlink" xlink:title="Standard length" xlink:type="simple">SL</abbrev>; <bold>C</bold>. <abbrev xmlns:xlink="http://www.w3.org/1999/xlink" content-type="institution" xlink:title="East China Sea Fisheries Research Institute" xlink:type="simple">ECSFRI</abbrev> 28759, 144.51 mm <abbrev xmlns:xlink="http://www.w3.org/1999/xlink" xlink:title="Standard length" xlink:type="simple">SL</abbrev>; <bold>D</bold>. <abbrev xmlns:xlink="http://www.w3.org/1999/xlink" content-type="institution" xlink:title="East China Sea Fisheries Research Institute" xlink:type="simple">ECSFRI</abbrev> 28765, 106.32 mm <abbrev xmlns:xlink="http://www.w3.org/1999/xlink" xlink:title="Standard length" xlink:type="simple">SL</abbrev> (after thawing, mirror-reversed). Scale bars: 10 mm.</p></caption><graphic xmlns:xlink="http://www.w3.org/1999/xlink" xlink:href="zookeys-1269-107_article-175603__-g002.jpg" id="oo_1538424.jpg" position="float" orientation="portrait" xlink:type="simple"><uri content-type="original_file" xlink:type="simple">https://binary.pensoft.net/fig/1538424</uri></graphic></fig></tp:treatment-sec><tp:treatment-sec sec-type="Diagnosis"><title>Diagnosis.</title><p><italic><tp:taxon-name><tp:taxon-name-part taxon-name-part-type="genus" reg="Neobythites">Neobythites</tp:taxon-name-part> <tp:taxon-name-part taxon-name-part-type="species" reg="nanhaiensis">nanhaiensis</tp:taxon-name-part></tp:taxon-name></italic> is distinguished from all currently known congeners by the presence of two (rarely three) distinct black ocelli on the mid-flank (vs flank ocelli absent in all other <italic><tp:taxon-name><tp:taxon-name-part taxon-name-part-type="genus" reg="Neobythites">Neobythites</tp:taxon-name-part></tp:taxon-name></italic> species) (Table <xref ref-type="table" rid="T2">2</xref>). It further differs from other ocellated species (which possess ocelli on the dorsal fin) by the absence of ocelli, stripes, or dark margins on all median and paired fins. Additionally, it can be identified by the following combination of meristic features: dorsal-fin rays 107 (90–115), originating above 4<sup>th</sup> vertebra; anal-fin rays 93 (80–94), originating below 16<sup>th</sup> dorsal-fin ray (13<sup>th</sup>–16<sup>th</sup>) and 20<sup>th</sup> vertebra (17<sup>th</sup>–21<sup>st</sup>); pectoral-fin rays 25 (21–27); pelvic-fin rays 2; caudal-fin rays 8 (6–10); total vertebrae 62 (58–64), precaudal vertebrae 13, caudal vertebrae 49 (not including ural centra); long gill rakers on outer face of first arch 9–11; pseudobranchial filaments 4–8; preopercular spines 2; snout shorter than horizontal eye window; pelvic-fin length 7.49–11.57% <abbrev xmlns:xlink="http://www.w3.org/1999/xlink" xlink:title="Standard length" xlink:type="simple">SL</abbrev>; longest gill filament 5.27–7.53% <abbrev xmlns:xlink="http://www.w3.org/1999/xlink" xlink:title="head length" xlink:type="simple">HL</abbrev>; vomerine tooth patch triangular with each side concave; body yellowish to light brownish-yellow, with two (rarely three) black ocelli on flank.</p><table-wrap id="T2" position="float" orientation="portrait"><label>Table 2.</label><caption><p>Morphological and meristic comparison of <italic><tp:taxon-name><tp:taxon-name-part taxon-name-part-type="genus" reg="Neobythites">Neobythites</tp:taxon-name-part> <tp:taxon-name-part taxon-name-part-type="species" reg="nanhaiensis">nanhaiensis</tp:taxon-name-part></tp:taxon-name></italic> sp. nov. with selected congeners.</p></caption><table><tbody><tr><th rowspan="1" colspan="1">Character</th><th rowspan="1" colspan="1"><italic><tp:taxon-name><tp:taxon-name-part taxon-name-part-type="genus" reg="Neobythites">Neobythites</tp:taxon-name-part> <tp:taxon-name-part taxon-name-part-type="species" reg="nanhaiensis">nanhaiensis</tp:taxon-name-part></tp:taxon-name></italic> sp. nov.</th><th rowspan="1" colspan="1">
                    <italic>
                      <tp:taxon-name><tp:taxon-name-part taxon-name-part-type="genus" reg="Neobythites">N.</tp:taxon-name-part> <tp:taxon-name-part taxon-name-part-type="species" reg="marginatus">marginatus</tp:taxon-name-part></tp:taxon-name>
                    </italic>
                  </th><th rowspan="1" colspan="1">
                    <italic>
                      <tp:taxon-name><tp:taxon-name-part taxon-name-part-type="genus" reg="Neobythites">N.</tp:taxon-name-part> <tp:taxon-name-part taxon-name-part-type="species" reg="steatiticus">steatiticus</tp:taxon-name-part></tp:taxon-name>
                    </italic>
                  </th><th rowspan="1" colspan="1">
                    <italic>
                      <tp:taxon-name><tp:taxon-name-part taxon-name-part-type="genus" reg="Neobythites">N.</tp:taxon-name-part> <tp:taxon-name-part taxon-name-part-type="species" reg="unimaculatus">unimaculatus</tp:taxon-name-part></tp:taxon-name>
                    </italic>
                  </th></tr><tr><td rowspan="1" colspan="1">Flank ocelli</td><td rowspan="1" colspan="1">2 (rarely 3), distinct</td><td rowspan="1" colspan="1">Absent</td><td rowspan="1" colspan="1">Absent</td><td rowspan="1" colspan="1">Absent</td></tr><tr><td rowspan="1" colspan="1">Dorsal-fin ocellus</td><td rowspan="1" colspan="1">Absent</td><td rowspan="1" colspan="1">Absent</td><td rowspan="1" colspan="1">Present</td><td rowspan="1" colspan="1">Present</td></tr><tr><td rowspan="1" colspan="1">Body stripes/bars</td><td rowspan="1" colspan="1">Absent</td><td rowspan="1" colspan="1">Absent</td><td rowspan="1" colspan="1">Absent</td><td rowspan="1" colspan="1">Absent</td></tr><tr><td rowspan="1" colspan="1">Dorsal-fin rays</td><td rowspan="1" colspan="1">90–115</td><td rowspan="1" colspan="1">103–116</td><td rowspan="1" colspan="1">88–94</td><td rowspan="1" colspan="1">90–97</td></tr><tr><td rowspan="1" colspan="1">Anal-fin rays</td><td rowspan="1" colspan="1">80–94</td><td rowspan="1" colspan="1">89–97</td><td rowspan="1" colspan="1">73–77</td><td rowspan="1" colspan="1">73–77</td></tr><tr><td rowspan="1" colspan="1">Pectoral-fin rays</td><td rowspan="1" colspan="1">21–27</td><td rowspan="1" colspan="1">24–28</td><td rowspan="1" colspan="1">24–27</td><td rowspan="1" colspan="1">24–27</td></tr><tr><td rowspan="1" colspan="1">Developed gill rakers</td><td rowspan="1" colspan="1">9–11</td><td rowspan="1" colspan="1">11–14</td><td rowspan="1" colspan="1">11–14</td><td rowspan="1" colspan="1">7–9</td></tr><tr><td rowspan="1" colspan="1">Total vertebrae</td><td rowspan="1" colspan="1">58–64</td><td rowspan="1" colspan="1">61–66</td><td rowspan="1" colspan="1">53–57</td><td rowspan="1" colspan="1">51–52</td></tr><tr><td rowspan="1" colspan="1">Known depth range (m)</td><td rowspan="1" colspan="1">ca. 400</td><td rowspan="1" colspan="1">75–935</td><td rowspan="1" colspan="1">195–460</td><td rowspan="1" colspan="1">110–576</td></tr><tr><td rowspan="1" colspan="1">Type locality</td><td rowspan="1" colspan="1">South China Sea</td><td rowspan="1" colspan="1">Western Atlantic</td><td rowspan="1" colspan="1">Indian Ocean</td><td rowspan="1" colspan="1">Eastern Indian Ocean, western Pacific</td></tr></tbody></table></table-wrap><p><italic><tp:taxon-name><tp:taxon-name-part taxon-name-part-type="genus" reg="Neobythites">Neobythites</tp:taxon-name-part> <tp:taxon-name-part taxon-name-part-type="species" reg="nanhaiensis">nanhaiensis</tp:taxon-name-part></tp:taxon-name></italic> sp. nov. is distinguished from other regional congeners by a suite of meristic and morphological characters. Most notably, it possesses two (rarely three) distinct ocelli on the mid-body flank, a feature absent in <italic><tp:taxon-name><tp:taxon-name-part taxon-name-part-type="genus" reg="Neobythites">N.</tp:taxon-name-part> <tp:taxon-name-part taxon-name-part-type="species" reg="marginatus">marginatus</tp:taxon-name-part></tp:taxon-name></italic>, <italic><tp:taxon-name><tp:taxon-name-part taxon-name-part-type="genus" reg="Neobythites">N.</tp:taxon-name-part> <tp:taxon-name-part taxon-name-part-type="species" reg="steatiticus">steatiticus</tp:taxon-name-part></tp:taxon-name></italic>, and <italic><tp:taxon-name><tp:taxon-name-part taxon-name-part-type="genus" reg="Neobythites">N.</tp:taxon-name-part> <tp:taxon-name-part taxon-name-part-type="species" reg="unimaculatus">unimaculatus</tp:taxon-name-part></tp:taxon-name></italic>. Furthermore, the new species lacks a dorsal-fin ocellus, which is present in both <italic><tp:taxon-name><tp:taxon-name-part taxon-name-part-type="genus" reg="Neobythites">N.</tp:taxon-name-part> <tp:taxon-name-part taxon-name-part-type="species" reg="steatiticus">steatiticus</tp:taxon-name-part></tp:taxon-name></italic> and <italic><tp:taxon-name><tp:taxon-name-part taxon-name-part-type="genus" reg="Neobythites">N.</tp:taxon-name-part> <tp:taxon-name-part taxon-name-part-type="species" reg="unimaculatus">unimaculatus</tp:taxon-name-part></tp:taxon-name></italic>. In terms of fin-ray counts, <italic><tp:taxon-name><tp:taxon-name-part taxon-name-part-type="genus" reg="Neobythites">N.</tp:taxon-name-part> <tp:taxon-name-part taxon-name-part-type="species" reg="nanhaiensis">nanhaiensis</tp:taxon-name-part></tp:taxon-name></italic> has 90–115 dorsal-fin rays and 80–94 anal-fin rays, overlapping with but extending to higher counts than its congeners (Table <xref ref-type="table" rid="T2">2</xref>). The count of developed gill rakers (9–11) is lower than in <italic><tp:taxon-name><tp:taxon-name-part taxon-name-part-type="genus" reg="Neobythites">N.</tp:taxon-name-part> <tp:taxon-name-part taxon-name-part-type="species" reg="marginatus">marginatus</tp:taxon-name-part></tp:taxon-name></italic> and <italic><tp:taxon-name><tp:taxon-name-part taxon-name-part-type="genus" reg="Neobythites">N.</tp:taxon-name-part> <tp:taxon-name-part taxon-name-part-type="species" reg="steatiticus">steatiticus</tp:taxon-name-part></tp:taxon-name></italic> (11–14) but higher than in <italic><tp:taxon-name><tp:taxon-name-part taxon-name-part-type="genus" reg="Neobythites">N.</tp:taxon-name-part> <tp:taxon-name-part taxon-name-part-type="species" reg="unimaculatus">unimaculatus</tp:taxon-name-part></tp:taxon-name></italic> (7–9). Vertebrally, the new species (58–64 total vertebrae) has a higher count than <italic><tp:taxon-name><tp:taxon-name-part taxon-name-part-type="genus" reg="Neobythites">N.</tp:taxon-name-part> <tp:taxon-name-part taxon-name-part-type="species" reg="steatiticus">steatiticus</tp:taxon-name-part></tp:taxon-name></italic> (53–57) and <italic><tp:taxon-name><tp:taxon-name-part taxon-name-part-type="genus" reg="Neobythites">N.</tp:taxon-name-part> <tp:taxon-name-part taxon-name-part-type="species" reg="unimaculatus">unimaculatus</tp:taxon-name-part></tp:taxon-name></italic> (51–52), while overlapping with <italic><tp:taxon-name><tp:taxon-name-part taxon-name-part-type="genus" reg="Neobythites">N.</tp:taxon-name-part> <tp:taxon-name-part taxon-name-part-type="species" reg="marginatus">marginatus</tp:taxon-name-part></tp:taxon-name></italic> (61–66). Ecologically, <italic><tp:taxon-name><tp:taxon-name-part taxon-name-part-type="genus" reg="Neobythites">N.</tp:taxon-name-part> <tp:taxon-name-part taxon-name-part-type="species" reg="nanhaiensis">nanhaiensis</tp:taxon-name-part></tp:taxon-name></italic> is currently known only from a depth of ~ 400 m in the South China Sea, distinguishing it in both depth range and geographic distribution from the compared species.</p><p>Comparative data for congeners follow <xref ref-type="bibr" rid="B17">Nielsen (1999)</xref>, Nielsen et al. (<xref ref-type="bibr" rid="B19">1999</xref>, <xref ref-type="bibr" rid="B20">2009</xref>), <xref ref-type="bibr" rid="B15">Li and Zhang (2011)</xref>, <xref ref-type="bibr" rid="B8">Iwamoto and McCosker (2014)</xref>, <xref ref-type="bibr" rid="B30">Uiblein and Nielsen (2018)</xref>, <xref ref-type="bibr" rid="B12">Koeda and Ho (2019)</xref>, <xref ref-type="bibr" rid="B7">Fricke et al. (2025)</xref>; data for <italic><tp:taxon-name><tp:taxon-name-part taxon-name-part-type="genus" reg="Neobythites">N.</tp:taxon-name-part> <tp:taxon-name-part taxon-name-part-type="species" reg="nanhaiensis">nanhaiensis</tp:taxon-name-part></tp:taxon-name></italic> are from the present study.</p></tp:treatment-sec><tp:treatment-sec sec-type="Description"><title>Description.</title><p>Morphometric measurements and counts are summarized in Table <xref ref-type="table" rid="T3">3</xref>. Condition of holotype given first, followed by those of paratypes in parentheses, if different. Body elongate, compressed, depth at dorsal-fin origin 5.9 in <abbrev xmlns:xlink="http://www.w3.org/1999/xlink" xlink:title="Standard length" xlink:type="simple">SL</abbrev>, at anal-fin origin 6.1 in <abbrev xmlns:xlink="http://www.w3.org/1999/xlink" xlink:title="Standard length" xlink:type="simple">SL</abbrev>. Head length 5.1 (4.8–5.3) in <abbrev xmlns:xlink="http://www.w3.org/1999/xlink" xlink:title="Standard length" xlink:type="simple">SL</abbrev>; snout rounded, shorter than horizontal eye window, length 6.2 in <abbrev xmlns:xlink="http://www.w3.org/1999/xlink" xlink:title="head length" xlink:type="simple">HL</abbrev>; eye circular, horizontal width 4.2 (3.7–4.8) in <abbrev xmlns:xlink="http://www.w3.org/1999/xlink" xlink:title="head length" xlink:type="simple">HL</abbrev>; interorbital space narrow, width 6.1 in <abbrev xmlns:xlink="http://www.w3.org/1999/xlink" xlink:title="head length" xlink:type="simple">HL</abbrev>; postorbital length 1.7 in <abbrev xmlns:xlink="http://www.w3.org/1999/xlink" xlink:title="head length" xlink:type="simple">HL</abbrev>.</p><table-wrap id="T3" position="float" orientation="portrait"><label>Table 3.</label><caption><p>Meristic, morphometric and otolith characters in <italic><tp:taxon-name><tp:taxon-name-part taxon-name-part-type="genus" reg="Neobythites">Neobythites</tp:taxon-name-part> <tp:taxon-name-part taxon-name-part-type="species" reg="nanhaiensis">nanhaiensis</tp:taxon-name-part></tp:taxon-name></italic> sp. nov.</p></caption><table><tbody><tr><th rowspan="1" colspan="1"/><th rowspan="1" colspan="1">Holotype</th><th rowspan="1" colspan="1">Paratypes</th></tr><tr><td rowspan="1" colspan="1"><abbrev xmlns:xlink="http://www.w3.org/1999/xlink" xlink:title="Standard length" xlink:type="simple">SL</abbrev> (in mm)</td><td rowspan="1" colspan="1">135.7</td><td rowspan="1" colspan="1">106.29–144.51 (123.52 ± 12.06)</td></tr><tr><td rowspan="1" colspan="3">
                    <bold>Meristic characters</bold>
                  </td></tr><tr><td rowspan="1" colspan="1">Dorsal-fin rays</td><td rowspan="1" colspan="1">107</td><td rowspan="1" colspan="1">90–115 (100 ± 6.56)</td></tr><tr><td rowspan="1" colspan="1">Caudal-fin rays</td><td rowspan="1" colspan="1">8</td><td rowspan="1" colspan="1">6–10 (8 ± 1.04)</td></tr><tr><td rowspan="1" colspan="1">Anal-fin rays</td><td rowspan="1" colspan="1">93</td><td rowspan="1" colspan="1">80–94 (87 ± 3.95)</td></tr><tr><td rowspan="1" colspan="1">Pectoral-fin rays</td><td rowspan="1" colspan="1">25</td><td rowspan="1" colspan="1">21–27 (24 ± 1.92)</td></tr><tr><td rowspan="1" colspan="1">Precaudal vertebrae</td><td rowspan="1" colspan="1">13</td><td rowspan="1" colspan="1">13 (13 ± 0.00)</td></tr><tr><td rowspan="1" colspan="1">Total vertebrae</td><td rowspan="1" colspan="1">62</td><td rowspan="1" colspan="1">58–64 (61 ± 1.51)</td></tr><tr><td rowspan="1" colspan="1">Pseudobranchial filaments</td><td rowspan="1" colspan="1">6</td><td rowspan="1" colspan="1">4–8 (6 ± 1.21)</td></tr><tr><td rowspan="1" colspan="1">Dorsal-fin origin above vertebra nr.</td><td rowspan="1" colspan="1">6</td><td rowspan="1" colspan="1">5–6 (6 ± 0.44)</td></tr><tr><td rowspan="1" colspan="1">Anal-fin origin below dorsal fin ray nr.</td><td rowspan="1" colspan="1">20</td><td rowspan="1" colspan="1">17–21 (19 ± 1.04)</td></tr><tr><td rowspan="1" colspan="1">Anal-fin origin below vertebra nr.</td><td rowspan="1" colspan="1">16</td><td rowspan="1" colspan="1">13–16 (15 ± 1.01)</td></tr><tr><td rowspan="1" colspan="1">Developed gill rakers</td><td rowspan="1" colspan="1">—</td><td rowspan="1" colspan="1">9–11 (10.45 ± 0.82)</td></tr><tr><td rowspan="1" colspan="1">Total gill rakers</td><td rowspan="1" colspan="1">—</td><td rowspan="1" colspan="1">16–20 (18 ± 1.35)</td></tr><tr><td rowspan="1" colspan="1">Preopercular spines</td><td rowspan="1" colspan="1">2</td><td rowspan="1" colspan="1">2 (2 ± 0.00)</td></tr><tr><td rowspan="1" colspan="3">
                    <bold>Morphometric characters in % <abbrev xmlns:xlink="http://www.w3.org/1999/xlink" xlink:title="Standard length" xlink:type="simple">SL</abbrev></bold>
                  </td></tr><tr><td rowspan="1" colspan="1">Head length</td><td rowspan="1" colspan="1">19.43</td><td rowspan="1" colspan="1">18.79–21.02 (19.80 ± 0.62)</td></tr><tr><td rowspan="1" colspan="1">Snout length</td><td rowspan="1" colspan="1">3.12</td><td rowspan="1" colspan="1">2.63–4.09 (3.49 ± 0.48)</td></tr><tr><td rowspan="1" colspan="1">Body depth at dorsal-fin origin</td><td rowspan="1" colspan="1">17.01</td><td rowspan="1" colspan="1">14.52–17.44 (16.05 ± 1.02)</td></tr><tr><td rowspan="1" colspan="1">Body depth at anal-fin origin</td><td rowspan="1" colspan="1">16.47</td><td rowspan="1" colspan="1">14.26–17.25 (16.15 ± 0.76)</td></tr><tr><td rowspan="1" colspan="1">Upper-jaw length</td><td rowspan="1" colspan="1">8.6</td><td rowspan="1" colspan="1">8.21–9.92 (9.12 ± 0.54)</td></tr><tr><td rowspan="1" colspan="1">Horizontal eye window</td><td rowspan="1" colspan="1">4.61</td><td rowspan="1" colspan="1">4.17–5.71 (4.72 ± 0.44)</td></tr><tr><td rowspan="1" colspan="1">Preanal distance</td><td rowspan="1" colspan="1">35.72</td><td rowspan="1" colspan="1">29.87–38.11 (35.23 ± 2.22)</td></tr><tr><td rowspan="1" colspan="1">Predorsal distance</td><td rowspan="1" colspan="1">20.8</td><td rowspan="1" colspan="1">19.40–25.59 (22.79 ± 1.58)</td></tr><tr><td rowspan="1" colspan="1">Pelvic-fin to anal-fin origin distance</td><td rowspan="1" colspan="1">25.85</td><td rowspan="1" colspan="1">19.87–27.65 (24.57 ± 2.51)</td></tr><tr><td rowspan="1" colspan="1">Pelvic-fin length</td><td rowspan="1" colspan="1">8.17</td><td rowspan="1" colspan="1">7.49–11.57 (9.30 ± 1.02)</td></tr><tr><td rowspan="1" colspan="1">Pectoral-fin length</td><td rowspan="1" colspan="1">12.77</td><td rowspan="1" colspan="1">10.24–13.38 (11.76 ± 0.94)</td></tr><tr><td rowspan="1" colspan="1">Pelvic-fin base length</td><td rowspan="1" colspan="1">79.09</td><td rowspan="1" colspan="1">77.17–79.35 (78.31 ± 1.09)</td></tr><tr><td rowspan="1" colspan="1">Anal-fin base length</td><td rowspan="1" colspan="1">63.22</td><td rowspan="1" colspan="1">59.17–65.03 (62.45 ± 2.43)</td></tr><tr><td rowspan="1" colspan="1">Gill-filament length</td><td rowspan="1" colspan="1">—</td><td rowspan="1" colspan="1">1.03–1.47 (1.19 ± 0.14)</td></tr><tr><td rowspan="1" colspan="3">
                    <bold>Postorbital distance in % <abbrev xmlns:xlink="http://www.w3.org/1999/xlink" xlink:title="head length" xlink:type="simple">HL</abbrev></bold>
                  </td></tr><tr><td rowspan="1" colspan="1">Snout length</td><td rowspan="1" colspan="1">16.08</td><td rowspan="1" colspan="1">13.16–20.21 (17.68 ± 2.14)</td></tr><tr><td rowspan="1" colspan="1">Caudal length</td><td rowspan="1" colspan="1">39.83</td><td rowspan="1" colspan="1">33.06–53.68 (44.37 ± 8.70)</td></tr><tr><td rowspan="1" colspan="1">Upper-jaw length</td><td rowspan="1" colspan="1">44.27</td><td rowspan="1" colspan="1">41.22–49.41 (46.10 ± 2.72)</td></tr><tr><td rowspan="1" colspan="1">Horizontal eye window</td><td rowspan="1" colspan="1">23.75</td><td rowspan="1" colspan="1">21.00–27.16 (23.80 ± 1.69)</td></tr><tr><td rowspan="1" colspan="1">Gill-filament length</td><td rowspan="1" colspan="1">—</td><td rowspan="1" colspan="1">5.27–7.53 (5.97 ± 0.68)</td></tr><tr><td rowspan="1" colspan="1">Interorbital Length</td><td rowspan="1" colspan="1">16.43</td><td rowspan="1" colspan="1">15.14–20.43 (17.83 ± 1.32)</td></tr><tr><td rowspan="1" colspan="1">Postorbital distance</td><td rowspan="1" colspan="1">59.75</td><td rowspan="1" colspan="1">48.85–62.51 (58.31 ± 3.48)</td></tr><tr><td rowspan="1" colspan="3">
                    <bold>Central ocellus characters</bold>
                  </td></tr><tr><td rowspan="1" colspan="1">Snout tip to ocellus spot distance % <abbrev xmlns:xlink="http://www.w3.org/1999/xlink" xlink:title="Standard length" xlink:type="simple">SL</abbrev></td><td rowspan="1" colspan="1">28.3</td><td rowspan="1" colspan="1">28.89–33.54 (30.08 ± 1.38)</td></tr><tr><td rowspan="1" colspan="1">Vertical-scale rows covered by spot</td><td rowspan="1" colspan="1">7</td><td rowspan="1" colspan="1">5–7(6 ± 0.60)</td></tr></tbody></table></table-wrap><p>Pectoral fin short, length 1.5 in <abbrev xmlns:xlink="http://www.w3.org/1999/xlink" xlink:title="head length" xlink:type="simple">HL</abbrev>, tip slightly pointed, not reaching vertical through anus. Pelvic fin inserted below hind margin of preopercle, length 2.38 in <abbrev xmlns:xlink="http://www.w3.org/1999/xlink" xlink:title="head length" xlink:type="simple">HL</abbrev>, tip not reaching anus; inner ray slightly longer than outer. Dorsal-fin origin above pectoral-fin, base length 1.26 (1.26–1.30) in <abbrev xmlns:xlink="http://www.w3.org/1999/xlink" xlink:title="Standard length" xlink:type="simple">SL</abbrev>; anal-fin base length 1.58 (1.54–1.69) in <abbrev xmlns:xlink="http://www.w3.org/1999/xlink" xlink:title="Standard length" xlink:type="simple">SL</abbrev>; both continuous with caudal fin. Caudal fin slender, slightly pointed, length 0.60 (0.42–0.76) in horizontal eye window. Small cycloid scales embedded on head, body, and dorsal-and anal-fin bases. Lateral line single, at upper one-fourth of body, from upper part of gill opening, indistinct posteriorly.</p><p>Mouth large, subterminal; upper-jaw length 2.3 in <abbrev xmlns:xlink="http://www.w3.org/1999/xlink" xlink:title="head length" xlink:type="simple">HL</abbrev>; maxilla extending beyond posterior margin of eye window; posterior end truncated. Two nostrils: anterior nostril with concave rim, situated anteroventrally to snout; posterior nostril larger, positioned anteroventrally to eye and above horizontal through anterior nostril. Symphysis of premaxillae notched and edentate (Figs <xref ref-type="fig" rid="F1">1</xref>, <xref ref-type="fig" rid="F2">2</xref>).</p><p>Premaxilla, dentary, vomer, palatine and basibranchial with villiform teeth; vomerine tooth patch triangular, each side concave (Fig. <xref ref-type="fig" rid="F3">3A</xref>); palatine tooth patch broad, gradually narrowing anteriorly; two median basibranchial tooth patches: anterior patch with broad anterior and narrow posterior part, posterior patch teardrop-shaped, 1/4 length of anterior, separated from palatine tooth patch by space equal to its length (Fig. <xref ref-type="fig" rid="F3">3B</xref>).</p><fig id="F3" position="float" orientation="portrait"><object-id xmlns:xlink="http://www.w3.org/1999/xlink" content-type="doi" xlink:type="simple">10.3897/zookeys.1269.175603.figure3</object-id><object-id xmlns:xlink="http://www.w3.org/1999/xlink" content-type="zenodo_dep_id" xlink:type="simple">0</object-id><object-id xmlns:xlink="http://www.w3.org/1999/xlink" content-type="arpha" xlink:type="simple">227017CB-FDBA-5FC8-BBA9-59D5E3D5084D</object-id><label>Figure 3.</label><caption><p>Vomerine (<bold>A</bold>) and basibranchial (<bold>B</bold>) tooth patches in <italic><tp:taxon-name><tp:taxon-name-part taxon-name-part-type="genus" reg="Neobythites">Neobythites</tp:taxon-name-part> <tp:taxon-name-part taxon-name-part-type="species" reg="nanhaiensis">nanhaiensis</tp:taxon-name-part></tp:taxon-name></italic> sp. nov., paratype, <abbrev xmlns:xlink="http://www.w3.org/1999/xlink" content-type="institution" xlink:title="East China Sea Fisheries Research Institute" xlink:type="simple">ECSFRI</abbrev> 28845. Scale bar: 18 mm.</p></caption><graphic xmlns:xlink="http://www.w3.org/1999/xlink" xlink:href="zookeys-1269-107_article-175603__-g003.jpg" id="oo_1538425.jpg" position="float" orientation="portrait" xlink:type="simple"><uri content-type="original_file" xlink:type="simple">https://binary.pensoft.net/fig/1538425</uri></graphic></fig><p>Opercle with one strong, falcated spine, its tip almost reaching posterior margin of opercle. Preopercle with two spines on posterior margin. Gill opening wide, reaching dorsal edge of pectoral-fin base. Developed gill rakers on first arch 9–11, elongated rod-shaped; pseudobranchial filaments short (Fig. <xref ref-type="fig" rid="F4">4</xref>).</p><fig id="F4" position="float" orientation="portrait"><object-id xmlns:xlink="http://www.w3.org/1999/xlink" content-type="doi" xlink:type="simple">10.3897/zookeys.1269.175603.figure4</object-id><object-id xmlns:xlink="http://www.w3.org/1999/xlink" content-type="zenodo_dep_id" xlink:type="simple">0</object-id><object-id xmlns:xlink="http://www.w3.org/1999/xlink" content-type="arpha" xlink:type="simple">D4AF27CC-06C0-53F9-A524-E77278368A9D</object-id><label>Figure 4.</label><caption><p>Gill rakers on first arch of <italic><tp:taxon-name><tp:taxon-name-part taxon-name-part-type="genus" reg="Neobythites">Neobythites</tp:taxon-name-part> <tp:taxon-name-part taxon-name-part-type="species" reg="nanhaiensis">nanhaiensis</tp:taxon-name-part></tp:taxon-name></italic> sp. nov., paratype, <abbrev xmlns:xlink="http://www.w3.org/1999/xlink" content-type="institution" xlink:title="East China Sea Fisheries Research Institute" xlink:type="simple">ECSFRI</abbrev> 28759, right lateral view.</p></caption><graphic xmlns:xlink="http://www.w3.org/1999/xlink" xlink:href="zookeys-1269-107_article-175603__-g004.jpg" id="oo_1538426.jpg" position="float" orientation="portrait" xlink:type="simple"><uri content-type="original_file" xlink:type="simple">https://binary.pensoft.net/fig/1538426</uri></graphic></fig><p><bold>Osteology</bold> (Fig. <xref ref-type="fig" rid="F5">5</xref>). First neural spine short, ~1/2 length of second; bases of first three neural spines not thickened; parapophyses on vertebrae 7–13, vertebra 7 asymmetrical; pleural ribs on vertebrae 1–13: ribs 1 and 2 short rod-shaped, rib 3 with expanded base tapering to slender tip, ribs 4 and 5 rod-shaped anteriorly and slender posteriorly, ribs 6 and 7 slender; epipleurals on pleural ribs of vertebrae 3–5, that on vertebra 3 with expanded base; epineurals absent. Six anal-fin pterygiophores anterior to first haemal spine.</p><fig id="F5" position="float" orientation="portrait"><object-id xmlns:xlink="http://www.w3.org/1999/xlink" content-type="doi" xlink:type="simple">10.3897/zookeys.1269.175603.figure5</object-id><object-id xmlns:xlink="http://www.w3.org/1999/xlink" content-type="zenodo_dep_id" xlink:type="simple">0</object-id><object-id xmlns:xlink="http://www.w3.org/1999/xlink" content-type="arpha" xlink:type="simple">190E68A8-9196-54EF-A79A-F6E3B862B3A8</object-id><label>Figure 5.</label><caption><p>Cleared and stained specimen of <italic><tp:taxon-name><tp:taxon-name-part taxon-name-part-type="genus" reg="Neobythites">Neobythites</tp:taxon-name-part> <tp:taxon-name-part taxon-name-part-type="species" reg="nanhaiensis">nanhaiensis</tp:taxon-name-part></tp:taxon-name></italic> sp. nov., paratype, <abbrev xmlns:xlink="http://www.w3.org/1999/xlink" content-type="institution" xlink:title="East China Sea Fisheries Research Institute" xlink:type="simple">ECSFRI</abbrev> 28849, female, 114.73 mm <abbrev xmlns:xlink="http://www.w3.org/1999/xlink" xlink:title="Standard length" xlink:type="simple">SL</abbrev>. <bold>A</bold>. Entire specimen, lateral view; <bold>B, C</bold>. Vertebrae 1–9 in left (<bold>B</bold>) and right (<bold>C</bold>) views; third vertebra showing rib with expanded base (yellow arrows) and asymmetrical parapophyses development (green arrows). Scale bars: 10 mm (<bold>A</bold>); 1 mm (<bold>B, C</bold>).</p></caption><graphic xmlns:xlink="http://www.w3.org/1999/xlink" xlink:href="zookeys-1269-107_article-175603__-g005.jpg" id="oo_1538427.jpg" position="float" orientation="portrait" xlink:type="simple"><uri content-type="original_file" xlink:type="simple">https://binary.pensoft.net/fig/1538427</uri></graphic></fig><p><bold>Otolith</bold> (Fig. <xref ref-type="fig" rid="F6">6</xref>, Table <xref ref-type="table" rid="T4">4</xref>). Sagittal otolith oval, length 23.81–26.14% <abbrev xmlns:xlink="http://www.w3.org/1999/xlink" xlink:title="head length" xlink:type="simple">HL</abbrev>, length/depth ratio 1.56–1.80; ventral and anterior margins smoothly curved, dorsal margin crenate; distal surface slightly concave, proximal surface slightly convex; sulcus groove mesial, shallow, horizontal, archaesulcoid, length 16.62–20.19% <abbrev xmlns:xlink="http://www.w3.org/1999/xlink" xlink:title="head length" xlink:type="simple">HL</abbrev>; both colliculums present, ostial elongated, caudal oval; cristae superior and inferior poorly developed; rostrum absent; excisura absent; dorsal depression very shallow; ventral depression absent.</p><fig id="F6" position="float" orientation="portrait"><object-id xmlns:xlink="http://www.w3.org/1999/xlink" content-type="doi" xlink:type="simple">10.3897/zookeys.1269.175603.figure6</object-id><object-id xmlns:xlink="http://www.w3.org/1999/xlink" content-type="zenodo_dep_id" xlink:type="simple">0</object-id><object-id xmlns:xlink="http://www.w3.org/1999/xlink" content-type="arpha" xlink:type="simple">D0C92EC0-F632-57EF-8862-5D1A1C244EE3</object-id><label>Figure 6.</label><caption><p>Right sagittal otolith of <italic><tp:taxon-name><tp:taxon-name-part taxon-name-part-type="genus" reg="Neobythites">Neobythites</tp:taxon-name-part> <tp:taxon-name-part taxon-name-part-type="species" reg="nanhaiensis">nanhaiensis</tp:taxon-name-part></tp:taxon-name></italic> sp. nov., paratype, <abbrev xmlns:xlink="http://www.w3.org/1999/xlink" content-type="institution" xlink:title="East China Sea Fisheries Research Institute" xlink:type="simple">ECSFRI</abbrev> 28847, female, 8.7 mm otolith length. <bold>A</bold>. Distal view; <bold>B</bold>. Proximal view. Scale bar: 0.5 mm.</p></caption><graphic xmlns:xlink="http://www.w3.org/1999/xlink" xlink:href="zookeys-1269-107_article-175603__-g006.jpg" id="oo_1538428.jpg" position="float" orientation="portrait" xlink:type="simple"><uri content-type="original_file" xlink:type="simple">https://binary.pensoft.net/fig/1538428</uri></graphic></fig><table-wrap id="T4" position="float" orientation="portrait"><label>Table 4.</label><caption><p>Morphometric characteristics of the sagittal otolith.</p></caption><table><tbody><tr><th rowspan="1" colspan="1">Character</th><th rowspan="1" colspan="1">% <abbrev xmlns:xlink="http://www.w3.org/1999/xlink" xlink:title="Standard length" xlink:type="simple">SL</abbrev></th><th rowspan="1" colspan="1">% <abbrev xmlns:xlink="http://www.w3.org/1999/xlink" xlink:title="head length" xlink:type="simple">HL</abbrev></th><th rowspan="1" colspan="1">% sulcus length</th><th rowspan="1" colspan="1">% ostium length</th></tr><tr><td rowspan="1" colspan="1">
                    <bold>Otolith length</bold>
                  </td><td rowspan="1" colspan="1">4.78–5.44 (4.99 ± 0.20)</td><td rowspan="1" colspan="1">23.81–26.14 (25.04 ± 0.79)</td><td rowspan="1" colspan="1">—</td><td rowspan="1" colspan="1">—</td></tr><tr><td rowspan="1" colspan="1">
                    <bold>Otolith height</bold>
                  </td><td rowspan="1" colspan="1">2.77–3.32 (3.02 ± 0.19)</td><td rowspan="1" colspan="1">13.84–15.83 (15.14 ± 0.69)</td><td rowspan="1" colspan="1">—</td><td rowspan="1" colspan="1">—</td></tr><tr><td rowspan="1" colspan="1">
                    <bold>Sulcus length</bold>
                  </td><td rowspan="1" colspan="1">3.21–3.94 (3.67 ± 0.20)</td><td rowspan="1" colspan="1">16.62–20.19 (18.42 ± 1.09)</td><td rowspan="1" colspan="1">—</td><td rowspan="1" colspan="1">—</td></tr><tr><td rowspan="1" colspan="1">
                    <bold>Ostium length</bold>
                  </td><td rowspan="1" colspan="1">2.23–2.65 (2.49 ± 0.12)</td><td rowspan="1" colspan="1">11.14–13.62 (12.53 ± 0.70)</td><td rowspan="1" colspan="1">61.34–81.95 (68.22 ± 5.37)</td><td rowspan="1" colspan="1">—</td></tr><tr><td rowspan="1" colspan="1">
                    <bold>Ostium height</bold>
                  </td><td rowspan="1" colspan="1">0.70–0.90 (0.78 ± 0.06)</td><td rowspan="1" colspan="1">3.50–4.54 (3.90 ± 0.28)</td><td rowspan="1" colspan="1">18.74–24.63 (21.23 ± 1.85)</td><td rowspan="1" colspan="1">27.95–37.40 (31.21 ± 2.86)</td></tr></tbody></table></table-wrap></tp:treatment-sec><tp:treatment-sec sec-type="Coloration"><title>Coloration.</title><p>When fresh (Figs <xref ref-type="fig" rid="F1">1A</xref>, <xref ref-type="fig" rid="F2">2</xref>), body yellowish to pale brownish-yellow, with two black ocelli on flank (rarely three, <abbrev xmlns:xlink="http://www.w3.org/1999/xlink" content-type="institution" xlink:title="East China Sea Fisheries Research Institute" xlink:type="simple">ECSFRI</abbrev> 28765, Fig. <xref ref-type="fig" rid="F2">2D</xref>): first ocellus between pectoral-fin tip and above anus, slightly larger, second ocellus mid-flank below middle of dorsal fin, somewhat dorsally, third ocellus (if present) between anterior two; ocelli usually covering 5–7 vertical scale rows; dorsal and anal fins dusky with pale bases, without ocellus; pectoral, pelvic and caudal fins dusky. When preserved, color similar but paler. Oral cavity pale or with sparse melanophores, including underside of tongue, lower gill arches and rakers; mouth roof behind vomer, inner opercle, and upper gill arches dusky; peritoneum black.</p></tp:treatment-sec><tp:treatment-sec sec-type="Distribution"><title>Distribution.</title><p>Known only from the type locality in the South China Sea near Nan’an Reef (<named-content xmlns:xlink="http://www.w3.org/1999/xlink" content-type="dwc:verbatimCoordinates" xlink:type="simple">5°23.08'N, 112°11.41'E</named-content>), at a depth of 400 m.</p></tp:treatment-sec><tp:treatment-sec sec-type="Etymology"><title>Etymology.</title><p>The specific name <italic>nanhai</italic> is named after the South China Sea, known as ‘Nan Hai’ (南海) in Chinese, which is the currently known only locality for this species, from which the type specimens were collected near Nan’an Reef.</p></tp:treatment-sec><tp:treatment-sec sec-type="Common name"><title>Common name.</title><p>Both the Chinese and English common names of this species are derived from the South China Sea, its only known habitat. Thereby, the names “南海新鼬鳚” (Nán Hăi Xīn Yòu Wèi) and “South China Sea cusk” are established, consistent with the geographical origin referenced in the specific name <italic>nanhai</italic>.</p><sec sec-type="Mitogenomic characteristics" id="sec12"><title>Mitogenomic characteristics</title><p>The complete mitochondrial genome of <italic><tp:taxon-name><tp:taxon-name-part taxon-name-part-type="genus" reg="Neobythites">Neobythites</tp:taxon-name-part> <tp:taxon-name-part taxon-name-part-type="species" reg="nanhaiensis">nanhaiensis</tp:taxon-name-part></tp:taxon-name></italic> sp. nov. (accession no. <ext-link xmlns:xlink="http://www.w3.org/1999/xlink" xlink:href="PX512822" ext-link-type="gen" xlink:type="simple">PX512822</ext-link>, <abbrev xmlns:xlink="http://www.w3.org/1999/xlink" content-type="institution" xlink:title="East China Sea Fisheries Research Institute" xlink:type="simple">ECSFRI</abbrev> 28760) is 17,287 bp in length and exhibits the typical vertebrate structure, comprising 13 protein-coding genes (<abbrev xmlns:xlink="http://www.w3.org/1999/xlink" xlink:title="protein-coding genes" xlink:type="simple">PCGs</abbrev>), 22 transfer RNA (<abbrev xmlns:xlink="http://www.w3.org/1999/xlink" xlink:title="transfer RNA" xlink:type="simple">tRNA</abbrev>) genes, two ribosomal RNA (<abbrev xmlns:xlink="http://www.w3.org/1999/xlink" xlink:title="ribosomal RNA" xlink:type="simple">rRNA</abbrev>) genes, and one control region. All genes are encoded on the heavy strand except for <italic>ND6</italic> and eight tRNAs. The overall base composition shows a distinct A+T bias (55.1%). Most <abbrev xmlns:xlink="http://www.w3.org/1999/xlink" xlink:title="protein-coding genes" xlink:type="simple">PCGs</abbrev> initiate with the standard ATG codon, except <italic>COX1</italic> (GTG), <italic>ND1</italic>, and <italic>ND3</italic> (ATA). A subset of <abbrev xmlns:xlink="http://www.w3.org/1999/xlink" xlink:title="protein-coding genes" xlink:type="simple">PCGs</abbrev> possesses incomplete stop codons (TA or T). Consistent with many teleosts, the mitogenome shows a codon usage bias, with leucine being the most frequently encoded amino acid. A notable structural feature is the absence of the DHU arm in <abbrev xmlns:xlink="http://www.w3.org/1999/xlink" xlink:title="transfer RNA" xlink:type="simple">tRNA</abbrev>-Ser, a conserved trait among metazoans (Suppl. material <xref ref-type="supplementary-material" rid="S1">1</xref>). The <italic>Ka</italic>/<italic>Ks</italic> ratio for most <abbrev xmlns:xlink="http://www.w3.org/1999/xlink" xlink:title="protein-coding genes" xlink:type="simple">PCGs</abbrev> indicates strong purifying selection, while the notably elevated ratio for <italic>ATP6</italic> (1.6173) suggests potential positive selection or relaxed constraints (Fig. <xref ref-type="fig" rid="F7">7</xref>, Suppl. material <xref ref-type="supplementary-material" rid="S3">3</xref>: tables S4–S6).</p><fig id="F7" position="float" orientation="portrait"><object-id xmlns:xlink="http://www.w3.org/1999/xlink" content-type="doi" xlink:type="simple">10.3897/zookeys.1269.175603.figure7</object-id><object-id xmlns:xlink="http://www.w3.org/1999/xlink" content-type="zenodo_dep_id" xlink:type="simple">0</object-id><object-id xmlns:xlink="http://www.w3.org/1999/xlink" content-type="arpha" xlink:type="simple">789785B4-A2C8-58B4-9837-E25F540705A5</object-id><label>Figure 7.</label><caption><p>Mitogenomic characteristics of <italic><tp:taxon-name><tp:taxon-name-part taxon-name-part-type="genus" reg="Neobythites">Neobythites</tp:taxon-name-part> <tp:taxon-name-part taxon-name-part-type="species" reg="nanhaiensis">nanhaiensis</tp:taxon-name-part></tp:taxon-name></italic> sp. nov. (<ext-link xmlns:xlink="http://www.w3.org/1999/xlink" xlink:href="PX512822" ext-link-type="gen" xlink:type="simple">PX512822</ext-link>, voucher no. <abbrev xmlns:xlink="http://www.w3.org/1999/xlink" content-type="institution" xlink:title="East China Sea Fisheries Research Institute" xlink:type="simple">ECSFRI</abbrev> 28760). <bold>A</bold>. Mitogenome of <italic><tp:taxon-name><tp:taxon-name-part taxon-name-part-type="genus" reg="Neobythites">Neobythites</tp:taxon-name-part> <tp:taxon-name-part taxon-name-part-type="species" reg="nanhaiensis">nanhaiensis</tp:taxon-name-part></tp:taxon-name></italic> sp. nov.. Gene colors: ND (light blue), <italic>COX</italic> (orange), <italic>ATP</italic> (pink), <italic><abbrev xmlns:xlink="http://www.w3.org/1999/xlink" xlink:title="transfer RNA" xlink:type="simple">tRNA</abbrev></italic> (dark blue), <italic><abbrev xmlns:xlink="http://www.w3.org/1999/xlink" xlink:title="ribosomal RNA" xlink:type="simple">rRNA</abbrev></italic> (green), D-loop (gray). Parentheses show asymmetry indices. Gene order typical of vertebrates; <bold>B</bold>. Relative synonymous codon usage (<abbrev xmlns:xlink="http://www.w3.org/1999/xlink" xlink:title="relative synonymous codon usage" xlink:type="simple">RSCU</abbrev>) across all protein-coding genes; <bold>C</bold>. <italic>Ka</italic>, <italic>Ks</italic>, and <italic>Ka</italic>/<italic>Ks</italic> estimated for each PCG using sequences from 25 <tp:taxon-name><tp:taxon-name-part taxon-name-part-type="subfamily" reg="Neobythitinae">Neobythitinae</tp:taxon-name-part></tp:taxon-name> mitogenomes.</p></caption><graphic xmlns:xlink="http://www.w3.org/1999/xlink" xlink:href="zookeys-1269-107_article-175603__-g007.jpg" id="oo_1538429.jpg" position="float" orientation="portrait" xlink:type="simple"><uri content-type="original_file" xlink:type="simple">https://binary.pensoft.net/fig/1538429</uri></graphic></fig></sec><sec sec-type="Phylogenetic analysis" id="sec13"><title>Phylogenetic analysis</title><p>Based on the <italic>COI</italic> gene, both maximum likelihood and Bayesian inference analyses (Fig. <xref ref-type="fig" rid="F8">8</xref>) consistently recovered <italic><tp:taxon-name><tp:taxon-name-part taxon-name-part-type="genus" reg="Neobythites">Neobythites</tp:taxon-name-part> <tp:taxon-name-part taxon-name-part-type="species" reg="nanhaiensis">nanhaiensis</tp:taxon-name-part></tp:taxon-name></italic> sp. nov. as a distinct, fully supported monophyletic lineage (<abbrev xmlns:xlink="http://www.w3.org/1999/xlink" xlink:title="maximum likelihood" xlink:type="simple">ML</abbrev> BS = 100, <abbrev xmlns:xlink="http://www.w3.org/1999/xlink" xlink:title="Bayesian inference" xlink:type="simple">BI</abbrev> PP = 1). The species was robustly placed as the sister to a well-supported clade comprising seven congeners: <italic><tp:taxon-name><tp:taxon-name-part taxon-name-part-type="genus" reg="Neobythites">N.</tp:taxon-name-part> <tp:taxon-name-part taxon-name-part-type="species" reg="analis">analis</tp:taxon-name-part></tp:taxon-name></italic>, <italic><tp:taxon-name><tp:taxon-name-part taxon-name-part-type="genus" reg="Neobythites">N.</tp:taxon-name-part> <tp:taxon-name-part taxon-name-part-type="species" reg="bimaculatus">bimaculatus</tp:taxon-name-part></tp:taxon-name></italic>, <italic><tp:taxon-name><tp:taxon-name-part taxon-name-part-type="genus" reg="Neobythites">N.</tp:taxon-name-part> <tp:taxon-name-part taxon-name-part-type="species" reg="gilli">gilli</tp:taxon-name-part></tp:taxon-name></italic>, <italic><tp:taxon-name><tp:taxon-name-part taxon-name-part-type="genus" reg="Neobythites">N.</tp:taxon-name-part> <tp:taxon-name-part taxon-name-part-type="species" reg="marginatus">marginatus</tp:taxon-name-part></tp:taxon-name></italic>, <italic><tp:taxon-name><tp:taxon-name-part taxon-name-part-type="genus" reg="Neobythites">N.</tp:taxon-name-part> <tp:taxon-name-part taxon-name-part-type="species" reg="soelae">soelae</tp:taxon-name-part></tp:taxon-name></italic>, <italic><tp:taxon-name><tp:taxon-name-part taxon-name-part-type="genus" reg="Neobythites">N.</tp:taxon-name-part> <tp:taxon-name-part taxon-name-part-type="species" reg="stelliferoides">stelliferoides</tp:taxon-name-part></tp:taxon-name></italic>, and <italic><tp:taxon-name><tp:taxon-name-part taxon-name-part-type="genus" reg="Neobythites">N.</tp:taxon-name-part> <tp:taxon-name-part taxon-name-part-type="species" reg="stigmosus">stigmosus</tp:taxon-name-part></tp:taxon-name></italic> (<abbrev xmlns:xlink="http://www.w3.org/1999/xlink" xlink:title="maximum likelihood" xlink:type="simple">ML</abbrev> = 88.7, <abbrev xmlns:xlink="http://www.w3.org/1999/xlink" xlink:title="Bayesian inference" xlink:type="simple">BI</abbrev> = 0.98). However, the internal branches within <italic><tp:taxon-name><tp:taxon-name-part taxon-name-part-type="genus" reg="Neobythites">N.</tp:taxon-name-part> <tp:taxon-name-part taxon-name-part-type="species" reg="nanhaiensis">nanhaiensis</tp:taxon-name-part></tp:taxon-name></italic> showed notably variable and sometimes low support (<abbrev xmlns:xlink="http://www.w3.org/1999/xlink" xlink:title="maximum likelihood" xlink:type="simple">ML</abbrev> BS as low as 60.7; <abbrev xmlns:xlink="http://www.w3.org/1999/xlink" xlink:title="Bayesian inference" xlink:type="simple">BI</abbrev> PP ranging from 0.175 to 0.636), indicating some uncertainty in the fine-scale relationships among its specimens.</p><fig id="F8" position="float" orientation="portrait"><object-id xmlns:xlink="http://www.w3.org/1999/xlink" content-type="doi" xlink:type="simple">10.3897/zookeys.1269.175603.figure8</object-id><object-id xmlns:xlink="http://www.w3.org/1999/xlink" content-type="zenodo_dep_id" xlink:type="simple">0</object-id><object-id xmlns:xlink="http://www.w3.org/1999/xlink" content-type="arpha" xlink:type="simple">078FAAFB-E3A9-5A31-B148-4B0E0B09A7F2</object-id><label>Figure 8.</label><caption><p>Phylogenetic tree of <tp:taxon-name><tp:taxon-name-part taxon-name-part-type="family" reg="Ophidiidae">Ophidiidae</tp:taxon-name-part></tp:taxon-name> based on <italic>COI</italic> sequences, analyzed by Bayesian inference (<abbrev xmlns:xlink="http://www.w3.org/1999/xlink" xlink:title="Bayesian inference" xlink:type="simple">BI</abbrev>) and maximum likelihood (<abbrev xmlns:xlink="http://www.w3.org/1999/xlink" xlink:title="maximum likelihood" xlink:type="simple">ML</abbrev>). Numbers above branches indicate <abbrev xmlns:xlink="http://www.w3.org/1999/xlink" xlink:title="maximum likelihood" xlink:type="simple">ML</abbrev> bootstrap support values and Bayesian posterior probabilities, respectively; “*” indicates nodes absent from the maximum clade credibility tree. Scale bar: 0.1 substitutions per site.</p></caption><graphic xmlns:xlink="http://www.w3.org/1999/xlink" xlink:href="zookeys-1269-107_article-175603__-g008.jpg" id="oo_1538430.jpg" position="float" orientation="portrait" xlink:type="simple"><uri content-type="original_file" xlink:type="simple">https://binary.pensoft.net/fig/1538430</uri></graphic></fig><p>In contrast, phylogenetic analyses based on the concatenated set of 37 mitochondrial genes (13 <abbrev xmlns:xlink="http://www.w3.org/1999/xlink" xlink:title="protein-coding genes" xlink:type="simple">PCGs</abbrev>, 2 rRNAs, and 22 tRNAs) (Fig. <xref ref-type="fig" rid="F9">9</xref>) provided overwhelming support for the species’ validity and internal coherence. The mitogenome (37-gene) tree robustly identified <italic><tp:taxon-name><tp:taxon-name-part taxon-name-part-type="genus" reg="Neobythites">N.</tp:taxon-name-part> <tp:taxon-name-part taxon-name-part-type="species" reg="nanhaiensis">nanhaiensis</tp:taxon-name-part></tp:taxon-name></italic> as a distinct lineage and resolved it as a maximally supported sister to <italic><tp:taxon-name><tp:taxon-name-part taxon-name-part-type="genus" reg="Neobythites">N.</tp:taxon-name-part> <tp:taxon-name-part taxon-name-part-type="species" reg="marginatus">marginatus</tp:taxon-name-part></tp:taxon-name></italic>. Furthermore, this analysis confirmed the genetic cohesiveness of <italic><tp:taxon-name><tp:taxon-name-part taxon-name-part-type="genus" reg="Neobythites">N.</tp:taxon-name-part> <tp:taxon-name-part taxon-name-part-type="species" reg="nanhaiensis">nanhaiensis</tp:taxon-name-part></tp:taxon-name></italic>, with key internal nodes receiving consistently high support (<abbrev xmlns:xlink="http://www.w3.org/1999/xlink" xlink:title="maximum likelihood" xlink:type="simple">ML</abbrev> bootstrap values ranging from 75% to 100%; Bayesian posterior probabilities from 0.67 to 1.0).</p><fig id="F9" position="float" orientation="portrait"><object-id xmlns:xlink="http://www.w3.org/1999/xlink" content-type="doi" xlink:type="simple">10.3897/zookeys.1269.175603.figure9</object-id><object-id xmlns:xlink="http://www.w3.org/1999/xlink" content-type="zenodo_dep_id" xlink:type="simple">0</object-id><object-id xmlns:xlink="http://www.w3.org/1999/xlink" content-type="arpha" xlink:type="simple">FF925DF0-23B8-5CC0-9596-ED3120EC9A09</object-id><label>Figure 9.</label><caption><p>Phylogenetic tree of <tp:taxon-name><tp:taxon-name-part taxon-name-part-type="family" reg="Ophidiidae">Ophidiidae</tp:taxon-name-part></tp:taxon-name> constructed based on the amino acid sequences of the complete mitochondrial genome (concatenated set of 13 <abbrev xmlns:xlink="http://www.w3.org/1999/xlink" xlink:title="protein-coding genes" xlink:type="simple">PCGs</abbrev>, 2 rRNAs, and 22 tRNAs) analyzed by Bayesian inference (<abbrev xmlns:xlink="http://www.w3.org/1999/xlink" xlink:title="Bayesian inference" xlink:type="simple">BI</abbrev>) and maximum likelihood (<abbrev xmlns:xlink="http://www.w3.org/1999/xlink" xlink:title="maximum likelihood" xlink:type="simple">ML</abbrev>). Numbers above branches indicate <abbrev xmlns:xlink="http://www.w3.org/1999/xlink" xlink:title="maximum likelihood" xlink:type="simple">ML</abbrev> bootstrap and Bayesian posterior probabilities, respectively; “*” indicates absent from maximum clade credibility tree. Scale bar: 0.1 substitutions per site.</p></caption><graphic xmlns:xlink="http://www.w3.org/1999/xlink" xlink:href="zookeys-1269-107_article-175603__-g009.jpg" id="oo_1538431.jpg" position="float" orientation="portrait" xlink:type="simple"><uri content-type="original_file" xlink:type="simple">https://binary.pensoft.net/fig/1538431</uri></graphic></fig><p>In summary, the consistent and high support for <italic><tp:taxon-name><tp:taxon-name-part taxon-name-part-type="genus" reg="Neobythites">N.</tp:taxon-name-part> <tp:taxon-name-part taxon-name-part-type="species" reg="nanhaiensis">nanhaiensis</tp:taxon-name-part></tp:taxon-name></italic> as a distinct monophyletic unit across all analyses—using both the single mitochondrial <italic>COI</italic> gene marker and the complete mitogenome (37 genes)— provides robust molecular evidence for its recognition as a new species. While the <italic>COI</italic> gene revealed some phylogenetic uncertainty at the population level, the stronger and more consistent nodal support from complete mitogenome data firmly establishes the genetic distinctness and internal coherence of <italic><tp:taxon-name><tp:taxon-name-part taxon-name-part-type="genus" reg="Neobythites">N.</tp:taxon-name-part> <tp:taxon-name-part taxon-name-part-type="species" reg="nanhaiensis">nanhaiensis</tp:taxon-name-part></tp:taxon-name></italic>.</p></sec></tp:treatment-sec><tp:treatment-sec><!--Section generated to contain objects referenced in tp:taxon-treatment.--><supplementary-material xmlns:xlink="http://www.w3.org/1999/xlink" id="S1" position="float" orientation="portrait" xlink:type="simple"><object-id content-type="doi" xlink:type="simple">10.3897/zookeys.1269.175603.suppl1</object-id><object-id content-type="zenodo_dep_id" xlink:type="simple">0</object-id><object-id content-type="arpha" xlink:type="simple">70B5C54F-1A36-5714-BC80-55725C64982F</object-id><label>Supplementary material 1</label><caption><p><abbrev xlink:title="transfer RNA" xlink:type="simple">tRNA</abbrev><italic><tp:taxon-name><tp:taxon-name-part taxon-name-part-type="genus" reg="Neobythites">Neobythites</tp:taxon-name-part></tp:taxon-name></italic> sp. nov.</p></caption><statement content-type="dataType"><label>Data type</label><p>pdf</p></statement><statement content-type="notes"><label>Explanation note</label><p>Secondary structure of the 22 <abbrev xlink:title="transfer RNA" xlink:type="simple">tRNA</abbrev> genes of the mitochondrial genome of <italic><tp:taxon-name><tp:taxon-name-part taxon-name-part-type="genus" reg="Neobythites">Neobythites</tp:taxon-name-part> <tp:taxon-name-part taxon-name-part-type="species" reg="nanhaiensis">nanhaiensis</tp:taxon-name-part></tp:taxon-name></italic> sp. nov.</p></statement><media xlink:href="zookeys-1269-107_article-175603__-s001.pdf" mimetype="application" mime-subtype="pdf" position="float" orientation="portrait" id="oo_1538432.pdf" xlink:type="simple"><uri content-type="original_file" xlink:type="simple">https://binary.pensoft.net/file/1538432</uri></media><permissions><license xlink:type="simple"><license-p>This dataset is made available under the Open Database License (<ext-link ext-link-type="uri" xlink:href="http://opendatacommons.org/licenses/odbl/1.0/" xlink:type="simple">http://opendatacommons.org/licenses/odbl/1.0/</ext-link>). The Open Database License (ODbL) is a license agreement intended to allow users to freely share, modify, and use this Dataset while maintaining this same freedom for others, provided that the original source and author(s) are credited.</license-p></license></permissions><attrib specific-use="authors"> Jia-Jie Chen, Bei-Jia Zhao, Ning-Ya Yang, Hui Zhang, You He, Han-Ye Zhang, Xiao-Dong Wang, Jun-Sheng Zhong</attrib></supplementary-material><supplementary-material xmlns:xlink="http://www.w3.org/1999/xlink" id="S3" position="float" orientation="portrait" xlink:type="simple"><object-id content-type="doi" xlink:type="simple">10.3897/zookeys.1269.175603.suppl3</object-id><object-id content-type="zenodo_dep_id" xlink:type="simple">0</object-id><object-id content-type="arpha" xlink:type="simple">DF9E004A-4653-50F8-9323-DEA8A70DA438</object-id><label>Supplementary material 3</label><caption><p>Phylogenetic data and mitochondrial genome characteristics</p></caption><statement content-type="dataType"><label>Data type</label><p>docx</p></statement><statement content-type="notes"><label>Explanation note</label><p><bold>table SS1</bold>: <italic>COI</italic> and Mitochondrial sequences used in the phylogenetic analysis as shown in this study. <bold>table SS2</bold>: Best partitioning schemes and models based on different datasets for Bayesian inference (<abbrev xlink:title="Bayesian inference" xlink:type="simple">BI</abbrev>) and maximum likelihood (<abbrev xlink:title="maximum likelihood" xlink:type="simple">ML</abbrev>) analysis. <bold>table SS4</bold>: Information on each gene fragment of <italic><tp:taxon-name><tp:taxon-name-part taxon-name-part-type="genus" reg="Neobythites">Neobythites</tp:taxon-name-part> <tp:taxon-name-part taxon-name-part-type="species" reg="nanhaiensis">nanhaiensis</tp:taxon-name-part></tp:taxon-name></italic> sp. nov. <bold>table S5</bold>: Base composition of the <italic><tp:taxon-name><tp:taxon-name-part taxon-name-part-type="genus" reg="Neobythites">Neobythites</tp:taxon-name-part> <tp:taxon-name-part taxon-name-part-type="species" reg="nanhaiensis">nanhaiensis</tp:taxon-name-part></tp:taxon-name></italic> sp. nov. mitochondrial genome. <bold>table S6</bold>: Codon number and <abbrev xlink:title="relative synonymous codon usage" xlink:type="simple">RSCU</abbrev> of <italic><tp:taxon-name><tp:taxon-name-part taxon-name-part-type="genus" reg="Neobythites">Neobythites</tp:taxon-name-part> <tp:taxon-name-part taxon-name-part-type="species" reg="nanhaiensis">nanhaiensis</tp:taxon-name-part></tp:taxon-name></italic> sp. nov. mitochondrial <abbrev xlink:title="protein-coding genes" xlink:type="simple">PCGs</abbrev>.</p></statement><media xlink:href="zookeys-1269-107_article-175603__-s003.docx" mimetype="application" mime-subtype="vnd.openxmlformats-officedocument.wordprocessingml.document" position="float" orientation="portrait" id="oo_1538434.docx" xlink:type="simple"><uri content-type="original_file" xlink:type="simple">https://binary.pensoft.net/file/1538434</uri></media><permissions><license xlink:type="simple"><license-p>This dataset is made available under the Open Database License (<ext-link ext-link-type="uri" xlink:href="http://opendatacommons.org/licenses/odbl/1.0/" xlink:type="simple">http://opendatacommons.org/licenses/odbl/1.0/</ext-link>). The Open Database License (ODbL) is a license agreement intended to allow users to freely share, modify, and use this Dataset while maintaining this same freedom for others, provided that the original source and author(s) are credited.</license-p></license></permissions><attrib specific-use="authors"> Jia-Jie Chen, Bei-Jia Zhao, Ning-Ya Yang, Hui Zhang, You He, Han-Ye Zhang, Xiao-Dong Wang, Jun-Sheng Zhong</attrib></supplementary-material></tp:treatment-sec><ref-list><ref id="B17"><mixed-citation xmlns:xlink="http://www.w3.org/1999/xlink" xlink:type="simple">Nielsen JG (1999) A Review of the genus <italic><tp:taxon-name><tp:taxon-name-part taxon-name-part-type="genus">Neobythites</tp:taxon-name-part></tp:taxon-name></italic> (<tp:taxon-name><tp:taxon-name-part taxon-name-part-type="class">Pisces</tp:taxon-name-part></tp:taxon-name>, <tp:taxon-name><tp:taxon-name-part taxon-name-part-type="family">Ophidiidae</tp:taxon-name-part></tp:taxon-name>) in the Atlantic, with three new species. Bulletin of Marine Science 64(2): 335–372.</mixed-citation></ref><ref id="B19"><mixed-citation xmlns:xlink="http://www.w3.org/1999/xlink" xlink:type="simple">Nielsen JG, Cohen DM, Markle DF, Robins CR (1999) Ophidiiform fishes of the world (Order <tp:taxon-name><tp:taxon-name-part taxon-name-part-type="order">Ophidiiformes</tp:taxon-name-part></tp:taxon-name>). An annotated and illustrated catalogue of pearlfishes, cusk-eels, brotulas and other ophidiiform fishes known to date. FAO, Rome, 178 pp.</mixed-citation></ref><ref id="B20"><mixed-citation xmlns:xlink="http://www.w3.org/1999/xlink" xlink:type="simple">Nielsen JG, Uiblein F, Mincarone MM (2009) Ocellus-bearing <italic><tp:taxon-name><tp:taxon-name-part taxon-name-part-type="genus">Neobythites</tp:taxon-name-part></tp:taxon-name></italic> species (<tp:taxon-name><tp:taxon-name-part taxon-name-part-type="subdivision">Teleostei</tp:taxon-name-part></tp:taxon-name>: <tp:taxon-name><tp:taxon-name-part taxon-name-part-type="family">Ophidiidae</tp:taxon-name-part></tp:taxon-name>) from the West Atlantic with description of a new species. Zootaxa 2228(1): 57–68. <ext-link xlink:href="10.11646/zootaxa.2228.1.4" ext-link-type="doi" xlink:type="simple">https://doi.org/10.11646/zootaxa.2228.1.4</ext-link></mixed-citation></ref><ref id="B15"><mixed-citation xmlns:xlink="http://www.w3.org/1999/xlink" xlink:type="simple">Li S, Zhang C (2011) Fauna Sinica, <tp:taxon-name><tp:taxon-name-part taxon-name-part-type="parvphylum">Osteichthyes</tp:taxon-name-part></tp:taxon-name>: <tp:taxon-name><tp:taxon-name-part taxon-name-part-type="order">Atheriniformes</tp:taxon-name-part></tp:taxon-name>, <tp:taxon-name><tp:taxon-name-part taxon-name-part-type="order">Cyprinodontiformes</tp:taxon-name-part></tp:taxon-name>, <tp:taxon-name><tp:taxon-name-part taxon-name-part-type="order">Beloniformes</tp:taxon-name-part></tp:taxon-name>, <tp:taxon-name><tp:taxon-name-part taxon-name-part-type="order">Ophidiiformes</tp:taxon-name-part></tp:taxon-name>, <tp:taxon-name><tp:taxon-name-part taxon-name-part-type="order">Gadiformes</tp:taxon-name-part></tp:taxon-name>. Science Press, Beijing, 946 pp.</mixed-citation></ref><ref id="B8"><mixed-citation xmlns:xlink="http://www.w3.org/1999/xlink" xlink:type="simple">Iwamoto T, McCosker JE (2014) Deep-water fishes of the 2011 Hearst Philippine biodiversity expedition of the California Academy of Sciences. In: Williams, G.C. and T.M. Gosliner (Eds) The Coral Triangle: the 2011 Hearst Philippine biodiversity expedition. California Academy of Sciences, San Francisco, California, 263–332.</mixed-citation></ref><ref id="B30"><mixed-citation xmlns:xlink="http://www.w3.org/1999/xlink" xlink:type="simple">Uiblein F, Nielsen JG (2018) Review of the <tp:taxon-name><tp:taxon-name-part taxon-name-part-type="genus"/><tp:taxon-name-part taxon-name-part-type="species">steatiticus</tp:taxon-name-part></tp:taxon-name>-species group of the cuskeel genus <italic><tp:taxon-name><tp:taxon-name-part taxon-name-part-type="genus">Neobythites</tp:taxon-name-part></tp:taxon-name></italic> (<tp:taxon-name><tp:taxon-name-part taxon-name-part-type="family">Ophidiidae</tp:taxon-name-part></tp:taxon-name>) from the Indo-Pacific, with description of two new species. Zootaxa 4387: 157–173. <ext-link xlink:href="10.11646/zootaxa.4387.1.7" ext-link-type="doi" xlink:type="simple">https://doi.org/10.11646/zootaxa.4387.1.7</ext-link></mixed-citation></ref><ref id="B12"><mixed-citation xmlns:xlink="http://www.w3.org/1999/xlink" xlink:type="simple">Koeda K, Ho H-C (2019) Fishes of southern Taiwan. National Museum of Marine. Volume 1. Biology &amp; Aquarium, Pingtung, 709 pp.</mixed-citation></ref><ref id="B7"><mixed-citation xmlns:xlink="http://www.w3.org/1999/xlink" xlink:type="simple">Fricke R, Eschmeyer WN, Van der Laan R (2025) Catalog of fishes: genera, species, references. <ext-link xlink:href="http://researcharchive.calacademy.org/research/ichthyology/catalog/fishcatmain.asp" ext-link-type="uri" xlink:type="simple">http://researcharchive.calacademy.org/research/ichthyology/catalog/fishcatmain.asp</ext-link> [accessed 9 Sept 2025]</mixed-citation></ref></ref-list></tp:taxon-treatment>
