# Supplementary material for: Neobythites nanhaiensis sp. nov. (Ophidiidae, Ophidiiformes) from the South China Sea, with morphology, mitogenome, and its phylogenetic position
Source: Zookeys. 2026 Feb 13;1269:107–28. doi: 10.3897/zookeys.1269.175603 (PMC12924049; doi:10.3897/zookeys.1269.175603)
Supplement: Supplementary material 2 — Pairwise p-distance matrix [file zookeys-1269-107_article-175603__-s002.xlsx]

## Sheet: MatrixOutput
	Neobythites_analis_JF493972_1_{N._analis}	Neobythites_analis_JF493973_1_{N._analis}	Neobythites_analis_JF493974_1_{N._analis}	Neobythites_analis_HQ945865_1_{N._analis}	Neobythites_analis_GU805048_1_{N._analis}	Neobythites_bimaculatus_KU943176_1_{N._bimaculatus}	Neobythites_gilli_PQ347348_1_{N._gilli}	Neobythites_longipes_KU943158_1_{N._longipes}	Neobythites_marginatus_PV423361_1_{N._marginatus}	Neobythites_marginatus_MT323424_1_{N._marginatus}	Neobythites_sp_DHS2505196060_{N._nanhaiensis_sp._nov}	Neobythites_sp_DHS2505196057_{N._nanhaiensis_sp._nov}	Neobythites_sp_DHS2505196058_{N._nanhaiensis_sp._nov}	Neobythites_sp_DHS2505196059_{N._nanhaiensis_sp._nov}	Neobythites_sp_DHS2505196065_{N._nanhaiensis_sp._nov}	Neobythites_sivicola_ON398648_1_{N._sivicola}	Neobythites_sivicola_KC442074_1_{N._sivicola}	Neobythites_sivicola_KU943151_1_{N._sivicola}	Neobythites_sivicola_KU885671_1_{N._sivicola}	Neobythites_sivicola_PQ092954_2_{N._sivicola}	Neobythites_sivicola_KP266853_1_{N._sivicola}	Neobythites_sivicola_PV852409_1_{N._sivicola}	Neobythites_sivicola_KT718495_1_{N._sivicola}	Neobythites_soelae_GU673108_1_{N._soelae}	Neobythites_steatiticus_KP244588_1_{N._steatiticus}	Neobythites_steatiticus_KP244589_1_{N._steatiticus}	Neobythites_stelliferoides_MF956844_1_{N._stelliferoides}	Neobythites_stelliferoides_MF956849_1_{N._stelliferoides}	Neobythites_stelliferoides_MF956845_1_{N._stelliferoides}	Neobythites_stelliferoides_MF956848_1_{N._stelliferoides}	Neobythites_stelliferoides_MF956846_1_{N._stelliferoides}	Neobythites_stelliferoides_MF956847_1_{N._stelliferoides}	Neobythites_stigmosus_KU943173_1_{N._stigmosus}	Neobythites_stigmosus_KU943171_1_{N._stigmosus}	Neobythites_stigmosus_KU943172_1_{N._stigmosus}	Neobythites_stigmosus_KU943174_1_{N._stigmosus}	Neobythites_stigmosus_AP018427_1_{N._stigmosus}	Neobythites_stigmosus_KU943160_1_{N._stigmosus}	Neobythites_unimaculatus_KU943154_1_{N._unimaculatus}	Neobythites_unimaculatus_KU943153_1_{N._unimaculatus}	Neobythites_unimaculatus_KU885673_1_{N._unimaculatus}	Neobythites_unimaculatus_AP018428_1_{N._unimaculatus}
Neobythites_analis_JF493972_1_{N._analis}
Neobythites_analis_JF493973_1_{N._analis}	0.00391389
Neobythites_analis_JF493974_1_{N._analis}	0	0.00391389
Neobythites_analis_HQ945865_1_{N._analis}	0.156556	0.156556	0.156556
Neobythites_analis_GU805048_1_{N._analis}	0	0.00391389	0	0.156556
Neobythites_bimaculatus_KU943176_1_{N._bimaculatus}	0.101761	0.0998043	0.101761	0.146771	0.101761
Neobythites_gilli_PQ347348_1_{N._gilli}	0.125245	0.121331	0.125245	0.158513	0.125245	0.113503
Neobythites_longipes_KU943158_1_{N._longipes}	0.156556	0.154599	0.156556	0.146771	0.156556	0.152642	0.174168
Neobythites_marginatus_PV423361_1_{N._marginatus}	0.119374	0.121331	0.119374	0.146771	0.119374	0.0998043	0.121331	0.166341
Neobythites_marginatus_MT323424_1_{N._marginatus}	0.117417	0.119374	0.117417	0.148728	0.117417	0.0978474	0.125245	0.166341	0.00587084
Neobythites_sp_DHS2505196060_{N._nanhaiensis_sp._nov}	0.176125	0.178082	0.176125	0.164384	0.176125	0.150685	0.158513	0.172211	0.170254	0.170254
Neobythites_sp_DHS2505196057_{N._nanhaiensis_sp._nov}	0.176125	0.178082	0.176125	0.162427	0.176125	0.146771	0.154599	0.172211	0.166341	0.166341	0.00587084
Neobythites_sp_DHS2505196058_{N._nanhaiensis_sp._nov}	0.180039	0.181996	0.180039	0.164384	0.180039	0.154599	0.158513	0.172211	0.170254	0.170254	0.00782779	0.00978474
Neobythites_sp_DHS2505196059_{N._nanhaiensis_sp._nov}	0.178082	0.180039	0.178082	0.162427	0.178082	0.148728	0.156556	0.174168	0.168297	0.168297	0.00195695	0.00391389	0.00587084
Neobythites_sp_DHS2505196065_{N._nanhaiensis_sp._nov}	0.178082	0.180039	0.178082	0.162427	0.178082	0.148728	0.156556	0.174168	0.168297	0.168297	0.00195695	0.00391389	0.00587084	0
Neobythites_sivicola_ON398648_1_{N._sivicola}	0.16047	0.158513	0.16047	0.181996	0.16047	0.166341	0.162427	0.156556	0.172211	0.170254	0.195695	0.191781	0.197652	0.193738	0.193738
Neobythites_sivicola_KC442074_1_{N._sivicola}	0.16047	0.158513	0.16047	0.181996	0.16047	0.166341	0.162427	0.156556	0.172211	0.170254	0.195695	0.191781	0.197652	0.193738	0.193738	0
Neobythites_sivicola_KU943151_1_{N._sivicola}	0.16047	0.158513	0.16047	0.181996	0.16047	0.166341	0.162427	0.156556	0.172211	0.170254	0.195695	0.191781	0.197652	0.193738	0.193738	0	0
Neobythites_sivicola_KU885671_1_{N._sivicola}	0.168297	0.166341	0.168297	0.189824	0.168297	0.174168	0.170254	0.164384	0.180039	0.178082	0.203523	0.199609	0.205479	0.201566	0.201566	0.00782779	0.00782779	0.00782779
Neobythites_sivicola_PQ092954_2_{N._sivicola}	0.16047	0.158513	0.16047	0.181996	0.16047	0.166341	0.162427	0.156556	0.172211	0.170254	0.195695	0.191781	0.197652	0.193738	0.193738	0	0	0	0.00782779
Neobythites_sivicola_KP266853_1_{N._sivicola}	0.170254	0.168297	0.170254	0.181996	0.170254	0.176125	0.180039	0.158513	0.172211	0.168297	0.195695	0.197652	0.197652	0.193738	0.193738	0.103718	0.103718	0.103718	0.111546	0.103718
Neobythites_sivicola_PV852409_1_{N._sivicola}	0.16047	0.158513	0.16047	0.181996	0.16047	0.166341	0.162427	0.156556	0.172211	0.170254	0.195695	0.191781	0.197652	0.193738	0.193738	0	0	0	0.00782779	0	0.103718
Neobythites_sivicola_KT718495_1_{N._sivicola}	0.16047	0.158513	0.16047	0.181996	0.16047	0.166341	0.162427	0.156556	0.172211	0.170254	0.195695	0.191781	0.197652	0.193738	0.193738	0	0	0	0.00782779	0	0.103718	0
Neobythites_soelae_GU673108_1_{N._soelae}	0.103718	0.101761	0.103718	0.146771	0.103718	0.0332681	0.107632	0.168297	0.107632	0.105675	0.1409	0.136986	0.144814	0.138943	0.138943	0.154599	0.154599	0.154599	0.162427	0.154599	0.172211	0.154599	0.154599
Neobythites_steatiticus_KP244588_1_{N._steatiticus}	0.187867	0.18591	0.187867	0.162427	0.187867	0.158513	0.16047	0.164384	0.181996	0.181996	0.181996	0.180039	0.181996	0.180039	0.180039	0.197652	0.197652	0.197652	0.205479	0.197652	0.191781	0.197652	0.197652	0.16047
Neobythites_steatiticus_KP244589_1_{N._steatiticus}	0.183953	0.181996	0.183953	0.16047	0.183953	0.158513	0.16047	0.16047	0.180039	0.180039	0.180039	0.178082	0.180039	0.178082	0.178082	0.195695	0.195695	0.195695	0.203523	0.195695	0.187867	0.195695	0.195695	0.16047	0.00391389
Neobythites_stelliferoides_MF956844_1_{N._stelliferoides}	0.1409	0.136986	0.1409	0.148728	0.1409	0.125245	0.105675	0.16047	0.133072	0.135029	0.150685	0.150685	0.150685	0.148728	0.148728	0.162427	0.162427	0.162427	0.170254	0.162427	0.172211	0.162427	0.162427	0.11546	0.176125	0.176125
Neobythites_stelliferoides_MF956849_1_{N._stelliferoides}	0.1409	0.138943	0.1409	0.152642	0.1409	0.131115	0.11546	0.156556	0.1409	0.138943	0.156556	0.156556	0.156556	0.154599	0.154599	0.164384	0.164384	0.164384	0.172211	0.164384	0.174168	0.164384	0.164384	0.121331	0.180039	0.180039	0.0176125
Neobythites_stelliferoides_MF956845_1_{N._stelliferoides}	0.142857	0.138943	0.142857	0.148728	0.142857	0.129159	0.109589	0.156556	0.136986	0.138943	0.156556	0.156556	0.156556	0.154599	0.154599	0.162427	0.162427	0.162427	0.170254	0.162427	0.170254	0.162427	0.162427	0.119374	0.178082	0.178082	0.00587084	0.0117417
Neobythites_stelliferoides_MF956848_1_{N._stelliferoides}	0.144814	0.1409	0.144814	0.152642	0.144814	0.131115	0.109589	0.158513	0.135029	0.136986	0.158513	0.158513	0.158513	0.156556	0.156556	0.168297	0.168297	0.168297	0.176125	0.168297	0.172211	0.168297	0.168297	0.121331	0.172211	0.172211	0.00782779	0.0176125	0.00587084
Neobythites_stelliferoides_MF956846_1_{N._stelliferoides}	0.1409	0.138943	0.1409	0.152642	0.1409	0.131115	0.11546	0.156556	0.1409	0.138943	0.156556	0.156556	0.156556	0.154599	0.154599	0.164384	0.164384	0.164384	0.172211	0.164384	0.174168	0.164384	0.164384	0.121331	0.180039	0.180039	0.0176125	0	0.0117417	0.0176125
Neobythites_stelliferoides_MF956847_1_{N._stelliferoides}	0.146771	0.142857	0.146771	0.152642	0.146771	0.129159	0.107632	0.16047	0.136986	0.138943	0.156556	0.156556	0.156556	0.154599	0.154599	0.166341	0.166341	0.166341	0.174168	0.166341	0.174168	0.166341	0.166341	0.119374	0.174168	0.174168	0.00587084	0.0156556	0.00391389	0.00195695	0.0156556
Neobythites_stigmosus_KU943173_1_{N._stigmosus}	0.0547945	0.0547945	0.0547945	0.154599	0.0547945	0.121331	0.144814	0.156556	0.121331	0.119374	0.191781	0.191781	0.195695	0.193738	0.193738	0.170254	0.170254	0.170254	0.178082	0.170254	0.170254	0.170254	0.170254	0.123288	0.178082	0.174168	0.150685	0.146771	0.148728	0.150685	0.146771	0.152642
Neobythites_stigmosus_KU943171_1_{N._stigmosus}	0.0547945	0.0547945	0.0547945	0.154599	0.0547945	0.119374	0.142857	0.154599	0.119374	0.117417	0.191781	0.191781	0.195695	0.193738	0.193738	0.168297	0.168297	0.168297	0.176125	0.168297	0.168297	0.168297	0.168297	0.121331	0.180039	0.176125	0.152642	0.148728	0.150685	0.152642	0.148728	0.154599	0.00587084
Neobythites_stigmosus_KU943172_1_{N._stigmosus}	0.0567515	0.0567515	0.0567515	0.154599	0.0567515	0.121331	0.144814	0.156556	0.121331	0.119374	0.193738	0.193738	0.197652	0.195695	0.195695	0.170254	0.170254	0.170254	0.178082	0.170254	0.170254	0.170254	0.170254	0.123288	0.180039	0.176125	0.154599	0.150685	0.152642	0.154599	0.150685	0.156556	0.00391389	0.00195695
Neobythites_stigmosus_KU943174_1_{N._stigmosus}	0.0567515	0.0567515	0.0567515	0.154599	0.0567515	0.121331	0.144814	0.156556	0.121331	0.119374	0.193738	0.193738	0.197652	0.195695	0.195695	0.170254	0.170254	0.170254	0.178082	0.170254	0.170254	0.170254	0.170254	0.123288	0.180039	0.176125	0.154599	0.150685	0.152642	0.154599	0.150685	0.156556	0.00391389	0.00195695	0
Neobythites_stigmosus_AP018427_1_{N._stigmosus}	0.221135	0.219178	0.221135	0.213307	0.221135	0.23092	0.225049	0.215264	0.223092	0.221135	0.232877	0.23092	0.232877	0.23092	0.23092	0.225049	0.225049	0.225049	0.232877	0.225049	0.223092	0.225049	0.225049	0.219178	0.228963	0.225049	0.234834	0.232877	0.232877	0.234834	0.232877	0.232877	0.221135	0.221135	0.221135	0.221135
Neobythites_stigmosus_KU943160_1_{N._stigmosus}	0.0567515	0.0567515	0.0567515	0.154599	0.0567515	0.121331	0.144814	0.156556	0.121331	0.119374	0.193738	0.193738	0.197652	0.195695	0.195695	0.170254	0.170254	0.170254	0.178082	0.170254	0.170254	0.170254	0.170254	0.123288	0.181996	0.178082	0.154599	0.150685	0.152642	0.154599	0.150685	0.156556	0.00587084	0.00391389	0.00195695	0.00195695	0.221135
Neobythites_unimaculatus_KU943154_1_{N._unimaculatus}	0.170254	0.168297	0.170254	0.170254	0.170254	0.166341	0.156556	0.148728	0.172211	0.174168	0.183953	0.183953	0.18591	0.181996	0.181996	0.0684932	0.0684932	0.0684932	0.0763209	0.0684932	0.103718	0.0684932	0.0684932	0.158513	0.180039	0.178082	0.150685	0.148728	0.148728	0.154599	0.148728	0.152642	0.181996	0.180039	0.181996	0.181996	0.221135	0.181996
Neobythites_unimaculatus_KU943153_1_{N._unimaculatus}	0.172211	0.170254	0.172211	0.174168	0.172211	0.168297	0.16047	0.150685	0.176125	0.178082	0.18591	0.18591	0.187867	0.183953	0.183953	0.072407	0.072407	0.072407	0.0802348	0.072407	0.103718	0.072407	0.072407	0.16047	0.178082	0.176125	0.154599	0.152642	0.152642	0.158513	0.152642	0.156556	0.183953	0.181996	0.183953	0.183953	0.221135	0.183953	0.00782779
Neobythites_unimaculatus_KU885673_1_{N._unimaculatus}	0.201566	0.199609	0.201566	0.197652	0.201566	0.199609	0.183953	0.183953	0.201566	0.203523	0.21135	0.21135	0.213307	0.209393	0.209393	0.113503	0.113503	0.113503	0.105675	0.113503	0.136986	0.113503	0.113503	0.193738	0.207436	0.209393	0.183953	0.183953	0.183953	0.189824	0.183953	0.187867	0.215264	0.213307	0.215264	0.215264	0.258317	0.215264	0.0508806	0.0508806
Neobythites_unimaculatus_AP018428_1_{N._unimaculatus}	0.172211	0.170254	0.172211	0.174168	0.172211	0.168297	0.16047	0.150685	0.174168	0.176125	0.18591	0.18591	0.187867	0.183953	0.183953	0.0704501	0.0704501	0.0704501	0.0782779	0.0704501	0.101761	0.0704501	0.0704501	0.16047	0.178082	0.176125	0.154599	0.152642	0.152642	0.158513	0.152642	0.156556	0.183953	0.181996	0.183953	0.183953	0.221135	0.183953	0.00587084	0.00195695	0.0528376

## Sheet: Caption
Table. Estimates of Evolutionary Divergence between Sequences
The number of base differences per site from between sequences are shown. This analysis involved 42 nucleotide sequences. Codon positions included were 1st+2nd+3rd+Noncoding. All ambiguous positions were removed for each sequence pair (pairwise deletion option). There were a total of 511 positions in the final dataset. Evolutionary analyses were conducted in MEGA11 [1]
1. Tamura K., Stecher G., and Kumar S. (2021). MEGA 11: Molecular Evolutionary Genetics Analysis Version 11. Molecular Biology and Evolution https://doi.org/10.1093/molbev/msab120.
Disclaimer: Although utmost care has been taken to ensure the correctness of the caption, the caption text is provided "as is" without any warranty of any kind. Authors advise the user to carefully check the caption prior to its use for any purpose and report any errors or problems to the authors immediately (www.megasoftware.net). In no event shall the authors and their employers be liable for a…
